# Supplementary material for: Identification of Novel Umami Peptides from Yak Bone Collagen and Mechanism Exploration Through In Silico Discovery, Molecular Docking, and Electronic Tongue
Source: Foods. 2025 Nov 26;14(23):4057. doi: 10.3390/foods14234057 (PMC12692289; doi:10.3390/foods14234057)
Supplement: Supplementary file 1 [file foods-14-04057-s001.zip]

Archive with 1 entries (1 files):
- foods-3969063-supplementary.pdf
